# Supplementary material for: Post-guidance signaling by extracellular matrix-associated Slit/Slit-N maintains fasciculation and position of axon tracts in the nerve cord
Source: PLoS Genet. 2017 Nov 20;13(11):e1007094. doi: 10.1371/journal.pgen.1007094 (PMC5714384; doi:10.1371/journal.pgen.1007094)
Supplement: S1 Data — (XLSX) [file pgen.1007094.s003.xlsx]

## Sheet: Sheet1
										Av	Av	Fas II			Av	Av
	10-11 hpf	WT	ptc		15 hpf	WT	ptc		10-11 hpf	WT	ptc			15 hpf	WT	ptc
	Ant	L-L			Ant	LL			Ant	28.1667	27.75			Ant	30	29.3333
	1	28	28.5		1	30	29		Post	27.8333	28			Post	28.3333	17.8333
	2	28.5	27.5		2	30.5	29.5		Ant	27.8333	27.6667			Ant	30.5	30.0833
	3	27	27		3	29	30		Post	26.1667	26.1667			Post	28.5	17.3571
	4	28	27.5		4	30	29
	5	29	28		5	30.5	29.5
	6	28.5	28		6	30	29
	Av	28.1667	27.75		Av	30	29.3333
	StDev	0.68313	0.524404		StDev	0.547723	0.408248
	Student T-Test	0.263372			Student T-Test	0.037929
									Fas II	5 d.f (n-1)
	post				post
	1	27	27		1	27	17
	2	28	27		2	29	17
	3	27.5	28		3	29	18
	4	28	29		4	28	18
	5	28.5	29		5	27	19
	6	28	28		6	30	18
	Av	27.8333	28		Av	28.3333	17.8333
	StDev	0.516398	0.894427		StDev	1.21106	0.752773
	Student T-Test	0.700934			Student T-Test	5.87787e-09		P<0.001
	10-11 hpf	WT	ptc		15 hpf	WT	ptc
	Ant				Ant
	1	27	28
	2	28	28.5		1	30	31
	3	28.5	27.5		2	31	31
	4	27.5	27		3	30.5	29
	5	28	27		4	30.5	30
	6	28	28		5	31.5	29.5		BP102
	Av	27.8333	27.6667		6	29.5	30
	StDev	0.516398	0.60553		Av	30.5	30.0833
	Student T-Test	0.6191			StDev	0.707107	0.801041
					Student T-Test	0.647967
	Post
	1	27	26		post
	2	26	26.5		1	29	16
	3	25.5	26		2	28.5	17.5
	4	27	25		3	28	17
	5	26.5	26.5		4	28	17.5
	6	25	27		5	29	18.5
	Av	26.1667	26.1667		6	28.5	18
	StDev	0.816497	0.68313		7	28.5	17
	Student T-Test	1			Av	28.5	17.3571
					StDev	0.376386	0.584523
					Student T-Test	4.13366e-13		P<0.005
			Rescue embryos:
			ptc, UAS slit;ptc,sim-GAL		L-L
		15 hpf
		Ant				post
		1	26			1	28
		2	27			2	26
		3	25			3	27
		4	27			4	28
		5	26			5	26
		6	25			6	26		Fas II
		Av	26				26.8
		SD	0.9				1
		SE	0.4				0.4
	comm6	15 hpf embryos		Fas II (L-L)					BP102
		WT	comm					WT	comm (edge-edge)
	Ant	L-L
	1	30	58			Ant	1	30	61
	2	30.5	61				2	31	62
	3	29	55				3	30.5	62
	4	30.5	56				4	30.5	64
	5	30	62				5	31.5	60
	6	30	61				6	29.5	62
	Av	30	58.8				Av	30.5	61.8
	SD	0.547723	2.9				SD	0.707107	1.3291
	Post					Post
	1	27	35				1	29	41
	2	29	37				2	28.5	44
	3	29	34				3	28	43
	4	28	37				4	28	45
	5	27	39				5	29	43
	6	30	41				6	28.5	44
	Av	28.3333	37				Av	28.5	43.33
	SD	1.21106	2.6				SD	0.4472	1.3662

## Sheet: Sheet2
Funneling phenotype		( Fas II) 13-15 hpf embryos)							Slit expression defect in ptc embryos (A-P loss of Slit expression)
Expts	% of embryos with the funneling defect			(n=30 embryos per experiment)					Expt	ptc
	ptc	comm-def							1	94
1	81	42							2	72
2	86	39							3	83
3	79	37							Av	83
Av	82	39							SD	11
SD	3.6	2
Rescue of the funneling phenotype in ptc (11-13 hr transient expression)
Expt	% of embryos with rescue		(n=30 per experiment)
1	81
2	90
3	72
Av	81
SD	9
SE	5.2
